# Supplementary material for: Drug closed-loop management system using mobile technology
Source: BMC Med Inform Decis Mak. 2022 Nov 28;22:311. doi: 10.1186/s12911-022-02067-2 (PMC9703708; doi:10.1186/s12911-022-02067-2)
Supplement: Supplementary file 1 — Additional file1. Data of time. [file 12911_2022_2067_MOESM1_ESM.xlsx]

## Sheet: drawing 
department	time in March 2021	March standard deviation	time in November 2020	November standard deviation	p	95%CI
						Lower	Upper
ward1	10.69	5.89	20	7.48	0	-14.17	-4.452
ward2	14.34	6.93	21.45	9.48	0.03	-13.56	-0.66
ward3	10.41	5.98	19.12	6.38	0.01	-14.52	-2.9
ward4	18.97	3.64	27.68	6.75	0	-11.96	-5.46
ward5	22.22	13.5	61.52	7.5	0	-46	-32.6

## Sheet: Statistics
department	time in March 2021	time in November 2020	p	95%CI
				下限	上限
ward1	10.69±5.89	20.00±7.48	0	-14.17	-4.452
ward2	14.34±6.93	21.45±9.48	0.03	-13.56	-0.66
ward3	10.41±5.98	19.12±6.38	0.01	-14.52	-2.9
ward4	18.97±3.64	27.68±6.75	0	-11.96	-5.46
ward5	22.22±13.50	61.52±7.50	0	-46	-32.6

## Sheet: ward1
	date	Starting time	End Time	department	state	consume time (min)
after
	2021-03-30 10:25:54	10:14:01	10:25:54	the first ward of respiratory	dispensing check completed	11.8833
	2021-03-24 10:08:13	09:54:36	10:08:13	the first ward of respiratory	dispensing check completed	13.6167
	2021-03-23 10:16:11	10:02:16	10:16:11	the first ward of respiratory	dispensing check completed	13.9167
	2021-03-22 09:21:54	09:00:44	09:21:54	the first ward of respiratory	dispensing check completed	21.1667
	2021-03-21 09:30:02	09:11:49	09:30:02	the first ward of respiratory	dispensing check completed	18.2167
	2021-03-20 11:23:13	11:19:41	11:23:13	the first ward of respiratory	dispensing check completed	3.53333
	2021-03-20 09:34:28	09:13:56	09:34:28	the first ward of respiratory	dispensing check completed	20.5333
	2021-03-19 11:14:25	11:10:02	11:14:25	the first ward of respiratory	dispensing check completed	4.38333
	2021-03-19 08:41:47	08:24:33	08:41:47	the first ward of respiratory	dispensing check completed	17.2333
	2021-03-18 09:15:10	09:10:04	09:15:10	the first ward of respiratory	dispensing check completed	5.1
	2021-03-17 11:15:58	11:08:38	11:15:58	the first ward of respiratory	dispensing check completed	7.33333
	2021-03-17 09:05:33	08:49:46	09:05:33	the first ward of respiratory	dispensing check completed	15.7833
	2021-03-16 11:12:58	11:07:11	11:12:58	the first ward of respiratory	dispensing check completed	5.78333
	2021-03-16 09:03:50	08:34:28	09:03:50	the first ward of respiratory	dispensing check completed	29.3667
	2021-03-15 11:20:58	11:14:53	11:20:58	the first ward of respiratory	dispensing check completed	6.08333
	2021-03-15 08:59:27	08:43:03	08:59:27	the first ward of respiratory	dispensing check completed	16.4
	2021-03-14 11:23:03	11:14:45	11:23:03	the first ward of respiratory	dispensing check completed	8.3
	2021-03-13 11:15:52	11:10:43	11:15:52	the first ward of respiratory	dispensing check completed	5.15
	2021-03-13 08:50:28	08:31:34	08:50:28	the first ward of respiratory	dispensing check completed	18.9
	2021-03-12 11:27:02	11:13:24	11:27:02	the first ward of respiratory	dispensing check completed	13.6333
	2021-03-12 09:09:42	08:44:36	09:09:42	the first ward of respiratory	dispensing check completed	25.1
	2021-03-11 11:30:24	11:12:07	11:30:24	the first ward of respiratory	dispensing check completed	18.2833
	2021-03-10 11:25:18	11:19:33	11:25:18	the first ward of respiratory	dispensing check completed	5.75
	2021-03-10 09:07:31	08:46:40	09:07:31	the first ward of respiratory	dispensing check completed	20.85
	2021-03-08 11:21:09	11:17:41	11:21:09	the first ward of respiratory	dispensing check completed	3.46667
	2021-03-08 09:16:31	08:53:28	09:16:31	the first ward of respiratory	dispensing check completed	23.05
	2021-03-07 10:41:49	10:12:41	10:41:49	the first ward of respiratory	dispensing check completed	29.1333
	2021-03-06 11:22:07	11:14:42	11:22:07	the first ward of respiratory	dispensing check completed	7.41667
	2021-03-06 09:21:18	09:02:32	09:21:18	the first ward of respiratory	dispensing check completed	18.7667
	2021-03-05 11:20:23	11:16:25	11:20:23	the first ward of respiratory	dispensing check completed	3.96667
	2021-03-05 09:20:35	08:59:40	09:20:35	the first ward of respiratory	dispensing check completed	20.9167
before
	2020-11-23 08:57:31	08:31:50	08:57:31	the first ward of respiratory	dispensing check completed	25.6833
	2020-11-21 08:59:31	08:30:54	08:59:31	the first ward of respiratory	dispensing check completed	28.6167
	2020-11-20 08:56:53	08:29:40	08:56:53	the first ward of respiratory	dispensing check completed	27.2167
	2020-11-19 09:04:14	08:37:14	09:04:14	the first ward of respiratory	dispensing check completed	27
	2020-11-16 15:20:46	15:15:41	15:20:46	the first ward of respiratory	dispensing check completed	5.08333
	2020-11-16 09:20:24	08:55:19	09:20:24	the first ward of respiratory	dispensing check completed	25.0833
	2020-11-15 09:02:23	08:44:31	09:02:23	the first ward of respiratory	dispensing check completed	17.8667
	2020-11-11 08:59:19	08:46:00	08:59:19	the first ward of respiratory	dispensing check completed	13.3167
	2020-11-09 09:01:30	08:42:23	09:01:30	the first ward of respiratory	dispensing check completed	19.1167
	2020-11-08 09:17:12	08:51:49	09:17:12	the first ward of respiratory	dispensing check completed	25.3833
	2020-11-05 11:45:58	11:32:58	11:45:58	the first ward of respiratory	dispensing check completed	13
	2020-11-05 09:13:46	08:53:05	09:13:46	the first ward of respiratory	dispensing check completed	20.6833
	2020-11-04 11:46:04	11:37:04	11:46:04	the first ward of respiratory	dispensing check completed	9
	2020-11-04 09:25:55	09:01:02	09:25:55	the first ward of respiratory	dispensing check completed	24.8833
	2020-11-03 11:24:58	11:12:56	11:24:58	the first ward of respiratory	dispensing check completed	12.0333
	2020-11-02 09:35:39	09:09:28	09:35:39	the first ward of respiratory	dispensing check completed	26.1833

## Sheet: ward2
	date	Starting time	End Time	department	state	consume time (min)
after
	2021-03-23 10:31:12	10:08:23	10:31:12	the second ward of urology	dispensing check completed	22.8167
	2021-03-16 10:16:34	10:03:21	10:16:34	the second ward of urology	dispensing check completed	13.2167
	2021-03-13 12:09:23	11:50:30	12:09:23	the second ward of urology	dispensing check completed	18.8833
	2021-03-13 09:49:17	9:37:47	09:49:17	the second ward of urology	dispensing check completed	11.5
	2021-03-11 11:49:43	11:44:08	11:49:43	the second ward of urology	dispensing check completed	5.58333
	2021-03-11 10:48:21	10:30:05	10:48:21	the second ward of urology	dispensing check completed	18.2667
	2021-03-10 10:01:18	9:47:36	10:01:18	the second ward of urology	dispensing check completed	13.7
	2021-03-09 10:22:56	10:00:47	10:22:56	the second ward of urology	dispensing check completed	22.15
	2021-03-08 11:58:18	11:35:20	11:58:18	the second ward of urology	dispensing check completed	22.9667
	2021-03-08 10:06:18	9:38:55	10:06:18	the second ward of urology	dispensing check completed	27.3833
	2021-03-07 11:40:02	11:38:11	11:40:02	the second ward of urology	dispensing check completed	1.85
	2021-03-07 10:54:27	10:34:38	10:54:27	the second ward of urology	dispensing check completed	19.8167
	2021-03-06 10:22:09	10:07:51	10:22:09	the second ward of urology	dispensing check completed	14.3
	2021-03-05 16:11:21	16:07:02	16:11:21	the second ward of urology	dispensing check completed	4.31667
	2021-03-05 11:52:49	11:41:24	11:52:49	the second ward of urology	dispensing check completed	11.4167
	2021-03-05 10:16:59	9:49:48	10:16:59	the second ward of urology	dispensing check completed	27.1833
before
	2020-11-23 09:34:41	9:03:03	09:34:41	the second ward of urology	dispensing check completed	31.6333
	2020-11-19 09:22:14	9:01:35	09:22:14	the second ward of urology	dispensing check completed	20.65
	2020-11-12 09:28:35	9:14:51	09:28:35	the second ward of urology	dispensing check completed	13.7333
	2020-11-11 09:29:50	9:03:23	09:29:50	the second ward of urology	dispensing check completed	26.45
	2020-11-10 10:23:36	9:50:14	10:23:36	the second ward of urology	dispensing check completed	33.3667
	2020-11-09 09:31:54	9:13:40	09:31:54	the second ward of urology	dispensing check completed	18.2333
	2020-11-05 10:16:59	9:38:56	10:16:59	the second ward of urology	dispensing check completed	38.05
	2020-11-04 12:10:01	11:57:41	12:10:01	the second ward of urology	dispensing check completed	12.3333
	2020-11-04 09:52:20	9:20:40	09:52:20	the second ward of urology	dispensing check completed	31.6667
	2020-11-03 09:34:20	9:12:30	09:34:20	the second ward of urology	dispensing check completed	21.8333
	2020-11-02 11:31:55	11:25:57	11:31:55	the second ward of urology	dispensing check completed	5.96667
	2020-11-02 10:05:04	9:49:11	10:05:04	the second ward of urology	dispensing check completed	15.8833
	2020-11-01 11:28:55	11:16:37	11:28:55	the second ward of urology	dispensing check completed	12.3
	2020-11-01 09:27:41	9:09:27	09:27:41	the second ward of urology	dispensing check completed	18.2333

## Sheet: ward3
	date	Starting time	End Time	department	state	consume time (min)
after
	2021-03-31 11:19:56	11:17:04	11:19:56	The first ward of Neurology	dispensing check completed	2.86667
	2021-03-23 09:19:11	09:07:28	09:19:11	The first ward of Neurology	dispensing check completed	11.7167
	2021-03-22 09:02:42	08:47:50	09:02:43	The first ward of Neurology	dispensing check completed	14.8833
	2021-03-21 09:19:24	09:01:01	09:19:24	The first ward of Neurology	dispensing check completed	18.3833
	2021-03-20 11:16:36	11:09:28	11:16:36	The first ward of Neurology	dispensing check completed	7.13333
	2021-03-19 11:10:56	11:08:12	11:10:56	The first ward of Neurology	dispensing check completed	2.73333
	2021-03-18 11:25:58	11:21:05	11:25:58	The first ward of Neurology	dispensing check completed	4.88333
	2021-03-17 11:13:31	11:05:40	11:13:31	The first ward of Neurology	dispensing check completed	7.85
	2021-03-16 11:07:33	11:05:14	11:07:33	The first ward of Neurology	dispensing check completed	2.31667
	2021-03-14 11:45:15	11:42:08	11:45:15	The first ward of Neurology	dispensing check completed	3.11667
	2021-03-10 11:49:03	11:33:09	11:49:03	The first ward of Neurology	dispensing check completed	15.9
	2021-03-09 09:37:00	09:16:03	09:37:00	The first ward of Neurology	dispensing check completed	20.95
	2021-03-08 09:33:16	09:13:15	09:33:16	The first ward of Neurology	dispensing check completed	20.0167
	2021-03-07 11:24:08	11:21:37	11:24:08	The first ward of Neurology	dispensing check completed	2.51667
	2021-03-06 09:47:07	09:29:45	09:47:07	The first ward of Neurology	dispensing check completed	17.3667
	2021-03-05 09:42:50	09:23:48	09:42:50	The first ward of Neurology	dispensing check completed	19.0333
before
	2020-11-17 09:37:39	09:11:16	09:37:39	The first ward of Neurology	dispensing check completed	26.3833
	2020-11-16 09:34:33	09:08:39	09:34:33	The first ward of Neurology	dispensing check completed	25.9
	2020-11-12 09:21:43	09:03:50	09:21:43	The first ward of Neurology	dispensing check completed	17.8833
	2020-11-11 09:28:24	08:58:55	09:28:24	The first ward of Neurology	dispensing check completed	29.4833
	2020-11-09 09:14:37	09:03:54	09:14:37	The first ward of Neurology	dispensing check completed	10.7167
	2020-11-05 09:48:48	09:34:30	09:48:48	The first ward of Neurology	dispensing check completed	14.3
	2020-11-04 09:29:07	09:08:05	09:29:07	The first ward of Neurology	dispensing check completed	21.0333
	2020-11-03 09:11:23	08:59:22	09:11:23	The first ward of Neurology	dispensing check completed	12.0167
	2020-11-02 09:33:44	09:17:10	09:33:44	The first ward of Neurology	dispensing check completed	16.5667
	2020-11-01 09:55:49	09:38:54	09:55:49	The first ward of Neurology	dispensing check completed	16.9167

## Sheet: ward4
	date	Starting time	End Time	department	state	consume time (min)
after
	2021-03-31 11:18:40	11:06:56	11:18:40	The first ward of Hematology	dispensing check completed	11.7333
	2021-03-31 08:56:23	8:39:01	08:56:23	The first ward of Hematology	dispensing check completed	17.3667
	2021-03-30 11:39:50	11:18:30	11:39:50	The first ward of Hematology	dispensing check completed	21.3333
	2021-03-30 09:24:29	9:03:06	09:24:29	The first ward of Hematology	dispensing check completed	21.3833
	2021-03-24 09:21:46	9:00:10	09:21:46	The first ward of Hematology	dispensing check completed	21.6
	2021-03-23 11:40:55	11:15:54	11:40:55	The first ward of Hematology	dispensing check completed	25.0167
	2021-03-23 08:56:45	8:40:08	08:56:45	The first ward of Hematology	dispensing check completed	16.6167
	2021-03-22 09:55:37	9:23:24	09:55:37	The first ward of Hematology	dispensing check completed	32.2167
	2021-03-21 09:45:25	9:25:18	09:45:25	The first ward of Hematology	dispensing check completed	20.1167
	2021-03-20 11:52:54	11:31:19	11:52:54	The first ward of Hematology	dispensing check completed	21.5833
	2021-03-19 11:30:14	11:15:43	11:30:14	The first ward of Hematology	dispensing check completed	14.5167
	2021-03-19 09:01:54	8:45:33	09:01:54	The first ward of Hematology	dispensing check completed	16.35
	2021-03-18 08:58:58	8:48:07	08:58:58	The first ward of Hematology	dispensing check completed	10.85
	2021-03-17 11:38:27	11:18:39	11:38:27	The first ward of Hematology	dispensing check completed	19.8
	2021-03-17 09:23:49	9:07:27	09:23:49	The first ward of Hematology	dispensing check completed	16.3667
	2021-03-16 11:42:35	11:12:49	11:42:35	The first ward of Hematology	dispensing check completed	29.7667
	2021-03-16 09:21:10	8:59:49	09:21:10	The first ward of Hematology	dispensing check completed	21.35
	2021-03-14 11:58:44	11:41:22	11:58:44	The first ward of Hematology	dispensing check completed	17.3667
	2021-03-14 09:24:16	8:37:44	09:24:16	The first ward of Hematology	dispensing check completed	46.5333
	2021-03-13 11:41:51	11:25:38	11:41:51	The first ward of Hematology	dispensing check completed	16.2167
	2021-03-10 11:46:39	11:29:14	11:46:39	The first ward of Hematology	dispensing check completed	17.4167
	2021-03-10 09:16:48	8:55:18	09:16:48	The first ward of Hematology	dispensing check completed	21.5
	2021-03-09 09:34:25	9:07:28	09:34:25	The first ward of Hematology	dispensing check completed	26.95
	2021-03-08 11:53:42	11:24:50	11:53:42	The first ward of Hematology	dispensing check completed	28.8667
	2021-03-08 09:26:03	9:00:01	09:26:03	The first ward of Hematology	dispensing check completed	26.0333
	2021-03-07 11:43:36	11:20:54	11:43:36	The first ward of Hematology	dispensing check completed	22.7
	2021-03-07 09:56:48	9:31:22	09:56:48	The first ward of Hematology	dispensing check completed	25.4333
	2021-03-06 11:45:03	11:24:25	11:45:03	The first ward of Hematology	dispensing check completed	20.6333
	2021-03-06 09:37:25	9:25:56	09:37:25	The first ward of Hematology	dispensing check completed	11.4833
	2021-03-05 11:34:53	11:22:44	11:34:53	The first ward of Hematology	dispensing check completed	12.15
	2021-03-05 09:35:05	9:17:07	09:35:05	The first ward of Hematology	dispensing check completed	17.9667
before
	2020-11-28 10:39:27	10:16:56	10:39:27	The first ward of Hematology	dispensing check completed	22.5167
	2020-11-23 10:32:35	10:03:42	10:32:35	The first ward of Hematology	dispensing check completed	28.8833
	2020-11-22 10:49:29	10:05:38	10:49:29	The first ward of Hematology	dispensing check completed	43.85
	2020-11-21 10:37:32	10:02:53	10:37:32	The first ward of Hematology	dispensing check completed	34.65
	2020-11-20 10:28:22	10:05:33	10:28:22	The first ward of Hematology	dispensing check completed	22.8167
	2020-11-19 10:25:53	10:05:59	10:25:53	The first ward of Hematology	dispensing check completed	19.9
	2020-11-18 10:45:12	10:04:30	10:45:12	The first ward of Hematology	dispensing check completed	40.7
	2020-11-17 10:44:41	10:20:57	10:44:41	The first ward of Hematology	dispensing check completed	23.7333
	2020-11-16 10:22:46	10:03:27	10:22:46	The first ward of Hematology	dispensing check completed	19.3167
	2020-11-15 10:41:27	10:09:28	10:41:27	The first ward of Hematology	dispensing check completed	31.9833
	2020-11-14 10:36:59	10:07:58	10:36:59	The first ward of Hematology	dispensing check completed	29.0167
	2020-11-12 10:37:08	10:04:54	10:37:08	The first ward of Hematology	dispensing check completed	32.2333
	2020-11-11 10:48:05	10:27:01	10:48:05	The first ward of Hematology	dispensing check completed	21.0667
	2020-11-10 10:33:06	10:02:03	10:33:06	The first ward of Hematology	dispensing check completed	31.05
	2020-11-09 10:29:48	10:04:56	10:29:48	The first ward of Hematology	dispensing check completed	24.8667
	2020-11-08 10:39:28	10:10:46	10:39:28	The first ward of Hematology	dispensing check completed	28.7
	2020-11-07 10:32:46	10:10:14	10:32:46	The first ward of Hematology	dispensing check completed	22.5333
	2020-11-06 10:23:24	10:02:57	10:23:24	The first ward of Hematology	dispensing check completed	20.45
	2020-11-05 10:37:50	10:13:17	10:37:50	The first ward of Hematology	dispensing check completed	24.55
	2020-11-04 10:47:00	10:09:38	10:47:00	The first ward of Hematology	dispensing check completed	37.3667
	2020-11-03 10:33:13	10:06:39	10:33:13	The first ward of Hematology	dispensing check completed	26.5667
	2020-11-02 10:27:19	9:59:08	10:27:19	The first ward of Hematology	dispensing check completed	28.1833
	2020-11-01 10:32:47	10:11:06	10:32:47	The first ward of Hematology	dispensing check completed	21.6833

## Sheet: ward5
	date	Starting time	End Time	department	state	consume time (min)
after
	2021-03-31	11:20:22	11:37:16	traditional chinese medicine ward	dispensing check completed	16.9
	2021-03-31 09:41:37	9:03:21	9:41:37	traditional chinese medicine ward	dispensing check completed	38.2667
	2021-03-23 10:40:02	10:21:45	10:40:02	traditional chinese medicine ward	dispensing check completed	18.2833
	2021-03-20 11:26:25	11:06:53	11:26:25	traditional chinese medicine ward	dispensing check completed	19.5333
	2021-03-20 09:10:21	8:19:02	9:10:21	traditional chinese medicine ward	dispensing check completed	51.3167
	2021-03-19 09:41:07	9:10:07	9:41:07	traditional chinese medicine ward	dispensing check completed	31
	2021-03-15 09:24:11	8:55:16	9:24:11	traditional chinese medicine ward	dispensing check completed	28.9167
	2021-03-14 11:56:03	11:47:22	11:56:03	traditional chinese medicine ward	dispensing check completed	8.68333
	2021-03-14 09:37:20	9:08:30	9:37:20	traditional chinese medicine ward	dispensing check completed	28.8333
	2021-03-13 11:34:31	11:27:52	11:34:31	traditional chinese medicine ward	dispensing check completed	6.65
	2021-03-12 09:25:51	8:53:00	9:25:51	traditional chinese medicine ward	dispensing check completed	32.85
	2021-03-10 11:32:29	11:25:40	11:32:29	traditional chinese medicine ward	dispensing check completed	6.81667
	2021-03-10 09:17:29	8:48:52	9:17:29	traditional chinese medicine ward	dispensing check completed	28.6167
	2021-03-09 11:47:45	11:34:37	11:47:45	traditional chinese medicine ward	dispensing check completed	13.1333
	2021-03-09 09:45:28	9:07:18	9:45:28	traditional chinese medicine ward	dispensing check completed	38.1667
	2021-03-08 09:27:09	8:56:16	9:27:09	traditional chinese medicine ward	dispensing check completed	30.8833
	2021-03-07 11:20:57	11:18:37	11:20:57	traditional chinese medicine ward	dispensing check completed	2.33333
	2021-03-07 09:59:04	9:21:54	9:59:04	traditional chinese medicine ward	dispensing check completed	37.1667
	2021-03-06 11:21:58	11:19:19	11:21:58	traditional chinese medicine ward	dispensing check completed	2.65
	2021-03-06 09:10:44	8:47:49	9:10:44	traditional chinese medicine ward	dispensing check completed	22.9167
	2021-03-05 11:25:30	11:19:30	11:25:30	traditional chinese medicine ward	dispensing check completed	6
	2021-03-05 09:25:09	9:06:17	9:25:09	traditional chinese medicine ward	dispensing check completed	18.8667
before
	2020-11-29 10:11:02	9:11:41	10:11:02	traditional chinese medicine ward	dispensing check completed	59.35
	2020-11-28 10:22:45	9:07:31	10:22:45	traditional chinese medicine ward	dispensing check completed	75.2333
	2020-11-27 10:32:01	9:32:06	10:32:01	traditional chinese medicine ward	dispensing check completed	59.9167
	2020-11-25 10:09:50	9:04:55	10:09:50	traditional chinese medicine ward	dispensing check completed	64.9167
	2020-11-24 10:11:13	9:08:52	10:11:13	traditional chinese medicine ward	dispensing check completed	62.35
	2020-11-23 10:11:46	9:14:31	10:11:46	traditional chinese medicine ward	dispensing check completed	57.25
	2020-11-22 10:13:30	9:24:43	10:13:30	traditional chinese medicine ward	dispensing check completed	48.7833
	2020-11-21 10:02:33	9:01:35	10:02:33	traditional chinese medicine ward	dispensing check completed	60.9667
	2020-11-20 09:53:28	9:00:53	9:53:28	traditional chinese medicine ward	dispensing check completed	52.5833
	2020-11-19 10:46:38	9:40:26	10:46:38	traditional chinese medicine ward	dispensing check completed	66.2
	2020-11-18 10:31:04	9:20:09	10:31:04	traditional chinese medicine ward	dispensing check completed	70.9167
	2020-11-17 10:15:45	9:10:29	10:15:45	traditional chinese medicine ward	dispensing check completed	65.2667
	2020-11-16 10:20:03	9:18:35	10:20:03	traditional chinese medicine ward	dispensing check completed	61.4667
	2020-11-15 09:59:49	9:06:31	9:59:49	traditional chinese medicine ward	dispensing check completed	53.3
	2020-11-14 10:26:40	9:18:58	10:26:40	traditional chinese medicine ward	dispensing check completed	67.7
	2020-11-12 10:31:31	9:23:02	10:31:31	traditional chinese medicine ward	dispensing check completed	68.4833
	2020-11-11 10:39:04	9:31:30	10:39:04	traditional chinese medicine ward	dispensing check completed	67.5667
	2020-11-10 10:22:01	9:30:27	10:22:01	traditional chinese medicine ward	dispensing check completed	51.5667
	2020-11-09 10:04:21	9:11:15	10:04:21	traditional chinese medicine ward	dispensing check completed	53.1
	2020-11-08 10:10:00	8:58:12	10:10:00	traditional chinese medicine ward	dispensing check completed	71.8
	2020-11-07 10:20:12	9:16:15	10:20:12	traditional chinese medicine ward	dispensing check completed	63.95
	2020-11-06 10:04:52	9:14:08	10:04:52	traditional chinese medicine ward	dispensing check completed	50.7333
	2020-11-05 10:25:35	9:24:46	10:25:35	traditional chinese medicine ward	dispensing check completed	60.8167
	2020-11-04 10:48:52	9:33:21	10:48:52	traditional chinese medicine ward	dispensing check completed	75.5167
	2020-11-03 09:55:47	9:02:40	9:55:47	traditional chinese medicine ward	dispensing check completed	53.1167
	2020-11-02 10:30:24	9:18:55	10:30:24	traditional chinese medicine ward	dispensing check completed	71.4833
	2020-11-01 10:29:22	9:22:03	10:29:22	traditional chinese medicine ward	dispensing check completed	67.3167
